# Supplementary material for: A new, unusually large, Clavicornaltica Scherer, 1974 flea beetle from Borneo, described and sequenced in the field by citizen scientists (Coleoptera, Chrysomelidae, Galerucinae)
Source: Biodivers Data J. 2024 Mar 15;12:e119481. doi: 10.3897/BDJ.12.e119481 (PMC10960154; doi:10.3897/BDJ.12.e119481)
Supplement: XML Treatment for Clavicornaltica mataikanensis [file BDJ.12.e119481-treatment1.xml]

<!DOCTYPE tp:taxon-treatment
  PUBLIC "-//TaxonX//DTD Taxonomic Treatment Publishing DTD v0 20100105//EN" "tax-treatment-NSO.dtd">
<tp:taxon-treatment xmlns:tp="http://www.plazi.org/taxpub"><tp:treatment-meta><mixed-citation publication-type="journal"><person-group><name><surname>Otani</surname><given-names>Sean</given-names></name><name><surname>Bertoli</surname><given-names>Luca</given-names></name><name><surname>Lucchini</surname><given-names>Filippo</given-names></name><name><surname>van den Beuken</surname><given-names>Tom P. G.</given-names></name><name><surname>Boin</surname><given-names>Desanne</given-names></name><name><surname>Ellis</surname><given-names>Lehman</given-names></name><name><surname>Friedrich</surname><given-names>Holm</given-names></name><name><surname>Jacquot</surname><given-names>Brittany</given-names></name><name><surname>Kountouras</surname><given-names>Sotiris</given-names></name><name><surname>Lim</surname><given-names>Sarah Yu Rou</given-names></name><name><surname>Nigro</surname><given-names>Eleonora</given-names></name><name><surname>Su’eif</surname><given-names>Syafi’ie</given-names></name><name><surname>Tan</surname><given-names>Wei Harn</given-names></name><name><surname>Grafe</surname><given-names>Ulmar</given-names></name><name><surname>Cicuzza</surname><given-names>Daniele</given-names></name><name><surname>Delledonne</surname><given-names>Massimo</given-names></name><name><surname>Njunjić</surname><given-names>Iva</given-names></name><name><surname>Schilthuizen</surname><given-names>Menno</given-names></name></person-group><article-title>A new, unusually large, <italic><tp:taxon-name><tp:taxon-name-part taxon-name-part-type="genus" reg="Clavicornaltica">Clavicornaltica</tp:taxon-name-part></tp:taxon-name></italic> Scherer, 1974 flea beetle from Borneo, described and sequenced in the field by citizen scientists (<tp:taxon-name><tp:taxon-name-part taxon-name-part-type="order">Coleoptera</tp:taxon-name-part></tp:taxon-name>, <tp:taxon-name><tp:taxon-name-part taxon-name-part-type="family">Chrysomelidae</tp:taxon-name-part></tp:taxon-name>, <tp:taxon-name><tp:taxon-name-part taxon-name-part-type="subfamily">Galerucinae</tp:taxon-name-part></tp:taxon-name>)</article-title><source>Biodivers Data J</source><day>15</day><month>03</month><year>2024</year><volume>12</volume><pub-id pub-id-type="doi">10.3897/BDJ.12.e119481</pub-id></mixed-citation></tp:treatment-meta><tp:nomenclature><tp:taxon-name>
            <object-id xmlns:xlink="http://www.w3.org/1999/xlink" content-type="arpha" xlink:type="simple">AAE5760D-920B-57BF-B712-2886E154DD6B</object-id>
            <tp:taxon-name-part taxon-name-part-type="genus">Clavicornaltica</tp:taxon-name-part>
            <tp:taxon-name-part taxon-name-part-type="species">mataikanensis</tp:taxon-name-part>
          </tp:taxon-name><tp:taxon-authority>Otani, Bertoli, Lucchini, Boin, Ellis, Friedrich, Jacquot, Kountouras, Lim, Nigro, Otani, Syafi’ie, Tan, Grafe, Cicuzza, Njunjić &amp; Schilthuizen</tp:taxon-authority><tp:taxon-status xmlns:xlink="http://www.w3.org/1999/xlink" xlink:type="simple">sp. nov.</tp:taxon-status><tp:nomenclature-citation-list><tp:nomenclature-citation><tp:taxon-name>
                <tp:taxon-name-part taxon-name-part-type="genus" reg="Clavicornaltica">Clavicornaltica</tp:taxon-name-part>
              </tp:taxon-name><comment> Scherer, 1974 - <xref ref-type="bibr" rid="B10985593">Scherer (1974)</xref>, <xref ref-type="bibr" rid="B10985564">Medvedev (1996)</xref>, <xref ref-type="bibr" rid="B10985537">Konstantinov and Duckett (2005)</xref>. Type species: <italic><tp:taxon-name><tp:taxon-name-part taxon-name-part-type="genus" reg="Clavicornaltica">Clavicornaltica</tp:taxon-name-part><tp:taxon-name-part taxon-name-part-type="species" reg="besucheti">besucheti</tp:taxon-name-part></tp:taxon-name></italic> Scherer, 1974</comment></tp:nomenclature-citation></tp:nomenclature-citation-list></tp:nomenclature><tp:treatment-sec sec-type="materials"><title>Materials</title><list list-type="alpha-lower" list-content="occurrences"><list-item><p><bold>Type status:</bold> <named-content xmlns:xlink="http://www.w3.org/1999/xlink" content-type="dwc:typeStatus" xlink:type="simple">Holotype</named-content>. <bold>Occurrence:</bold> catalogNumber: <named-content xmlns:xlink="http://www.w3.org/1999/xlink" content-type="dwc:catalogNumber" xlink:type="simple">UBDM.3.06346</named-content>; recordedBy: <named-content xmlns:xlink="http://www.w3.org/1999/xlink" content-type="dwc:recordedBy" xlink:type="simple">Taxon Expeditions field course participants</named-content>; individualCount: <named-content xmlns:xlink="http://www.w3.org/1999/xlink" content-type="dwc:individualCount" xlink:type="simple">1</named-content>; sex: <named-content xmlns:xlink="http://www.w3.org/1999/xlink" content-type="dwc:sex" xlink:type="simple">female</named-content>; lifeStage: <named-content xmlns:xlink="http://www.w3.org/1999/xlink" content-type="dwc:lifeStage" xlink:type="simple">adult</named-content>; preparations: <named-content xmlns:xlink="http://www.w3.org/1999/xlink" content-type="dwc:preparations" xlink:type="simple">whole animal (dry), card-mounted</named-content>; disposition: <named-content xmlns:xlink="http://www.w3.org/1999/xlink" content-type="dwc:disposition" xlink:type="simple">in collection</named-content>; occurrenceID: <named-content xmlns:xlink="http://www.w3.org/1999/xlink" content-type="dwc:occurrenceID" xlink:type="simple">B64B1B95-6CD9-5C93-B1E2-329FF04F617A</named-content>; <bold>Taxon:</bold> kingdom: <named-content xmlns:xlink="http://www.w3.org/1999/xlink" content-type="dwc:kingdom" xlink:type="simple"><tp:taxon-name><tp:taxon-name-part taxon-name-part-type="kingdom">Animalia</tp:taxon-name-part></tp:taxon-name></named-content>; phylum: <named-content xmlns:xlink="http://www.w3.org/1999/xlink" content-type="dwc:phylum" xlink:type="simple"><tp:taxon-name><tp:taxon-name-part taxon-name-part-type="phylum">Arthropoda</tp:taxon-name-part></tp:taxon-name></named-content>; class: <named-content xmlns:xlink="http://www.w3.org/1999/xlink" content-type="dwc:class" xlink:type="simple"><tp:taxon-name><tp:taxon-name-part taxon-name-part-type="class">Insecta</tp:taxon-name-part></tp:taxon-name></named-content>; order: <named-content xmlns:xlink="http://www.w3.org/1999/xlink" content-type="dwc:order" xlink:type="simple"><tp:taxon-name><tp:taxon-name-part taxon-name-part-type="order">Coleoptera</tp:taxon-name-part></tp:taxon-name></named-content>; family: <named-content xmlns:xlink="http://www.w3.org/1999/xlink" content-type="dwc:family" xlink:type="simple"><tp:taxon-name><tp:taxon-name-part taxon-name-part-type="family">Chrysomelidae</tp:taxon-name-part></tp:taxon-name></named-content>; genus: <named-content xmlns:xlink="http://www.w3.org/1999/xlink" content-type="dwc:genus" xlink:type="simple"><tp:taxon-name><tp:taxon-name-part taxon-name-part-type="genus">Clavicornaltica</tp:taxon-name-part></tp:taxon-name></named-content>; specificEpithet: <named-content xmlns:xlink="http://www.w3.org/1999/xlink" content-type="dwc:specificEpithet" xlink:type="simple"><tp:taxon-name><tp:taxon-name-part taxon-name-part-type="genus" reg="Clavicornaltica"/><tp:taxon-name-part taxon-name-part-type="species" reg="mataikanensis">mataikanensis</tp:taxon-name-part></tp:taxon-name></named-content>; taxonRank: <named-content xmlns:xlink="http://www.w3.org/1999/xlink" content-type="dwc:taxonRank" xlink:type="simple">species</named-content>; scientificNameAuthorship: <named-content xmlns:xlink="http://www.w3.org/1999/xlink" content-type="dwc:scientificNameAuthorship" xlink:type="simple">Otani et al. 2024</named-content>; nomenclaturalCode: <named-content xmlns:xlink="http://www.w3.org/1999/xlink" content-type="dwc:nomenclaturalCode" xlink:type="simple">ICZN</named-content>; <bold>Location:</bold> continent: <named-content xmlns:xlink="http://www.w3.org/1999/xlink" content-type="dwc:continent" xlink:type="simple">Asia</named-content>; island: <named-content xmlns:xlink="http://www.w3.org/1999/xlink" content-type="dwc:island" xlink:type="simple">Borneo</named-content>; country: <named-content xmlns:xlink="http://www.w3.org/1999/xlink" content-type="dwc:country" xlink:type="simple">Brunei Darussalam</named-content>; stateProvince: <named-content xmlns:xlink="http://www.w3.org/1999/xlink" content-type="dwc:stateProvince" xlink:type="simple">Temburong</named-content>; locality: <named-content xmlns:xlink="http://www.w3.org/1999/xlink" content-type="dwc:locality" xlink:type="simple">Kuala Belalong Field Studies Centre</named-content>; verbatimLocality: <named-content xmlns:xlink="http://www.w3.org/1999/xlink" content-type="dwc:verbatimLocality" xlink:type="simple">Ulu Temburong, near Kuala Belalong Field Studies Centre, along Mata Ikan stream</named-content>; verbatimElevation: <named-content xmlns:xlink="http://www.w3.org/1999/xlink" content-type="dwc:verbatimElevation" xlink:type="simple">60 m</named-content>; decimalLatitude: <named-content xmlns:xlink="http://www.w3.org/1999/xlink" content-type="dwc:decimalLatitude" xlink:type="simple">4.5491</named-content>; decimalLongitude: <named-content xmlns:xlink="http://www.w3.org/1999/xlink" content-type="dwc:decimalLongitude" xlink:type="simple">115.1561</named-content>; <bold>Event:</bold> samplingProtocol: <named-content xmlns:xlink="http://www.w3.org/1999/xlink" content-type="dwc:samplingProtocol" xlink:type="simple">Winkler eclector</named-content>; samplingEffort: <named-content xmlns:xlink="http://www.w3.org/1999/xlink" content-type="dwc:samplingEffort" xlink:type="simple">250 l of leaf litter</named-content>; eventDate: <named-content xmlns:xlink="http://www.w3.org/1999/xlink" content-type="dwc:eventDate" xlink:type="simple">16-09-2023</named-content>; habitat: <named-content xmlns:xlink="http://www.w3.org/1999/xlink" content-type="dwc:habitat" xlink:type="simple">Lowland dipterocarp forest</named-content>; <bold>Record Level:</bold> type: <named-content xmlns:xlink="http://www.w3.org/1999/xlink" content-type="dwc:type" xlink:type="simple">PhysicalObject</named-content>; institutionID: <named-content xmlns:xlink="http://www.w3.org/1999/xlink" content-type="dwc:institutionID" xlink:type="simple">UBD</named-content>; institutionCode: <named-content xmlns:xlink="http://www.w3.org/1999/xlink" content-type="dwc:institutionCode" xlink:type="simple">IBER-UBD</named-content>; collectionCode: <named-content xmlns:xlink="http://www.w3.org/1999/xlink" content-type="dwc:collectionCode" xlink:type="simple">Zoology</named-content>; basisOfRecord: <named-content xmlns:xlink="http://www.w3.org/1999/xlink" content-type="dwc:basisOfRecord" xlink:type="simple">PreservedSpecimen</named-content></p></list-item><list-item><p><bold>Type status:</bold> <named-content xmlns:xlink="http://www.w3.org/1999/xlink" content-type="dwc:typeStatus" xlink:type="simple">Paratype</named-content>. <bold>Occurrence:</bold> catalogNumber: <named-content xmlns:xlink="http://www.w3.org/1999/xlink" content-type="dwc:catalogNumber" xlink:type="simple">UBDM.3.06347</named-content>; recordedBy: <named-content xmlns:xlink="http://www.w3.org/1999/xlink" content-type="dwc:recordedBy" xlink:type="simple">Taxon Expeditions field course participants</named-content>; individualCount: <named-content xmlns:xlink="http://www.w3.org/1999/xlink" content-type="dwc:individualCount" xlink:type="simple">1</named-content>; sex: <named-content xmlns:xlink="http://www.w3.org/1999/xlink" content-type="dwc:sex" xlink:type="simple">female</named-content>; lifeStage: <named-content xmlns:xlink="http://www.w3.org/1999/xlink" content-type="dwc:lifeStage" xlink:type="simple">adult</named-content>; preparations: <named-content xmlns:xlink="http://www.w3.org/1999/xlink" content-type="dwc:preparations" xlink:type="simple">whole animal (dry), card-mounted</named-content>; disposition: <named-content xmlns:xlink="http://www.w3.org/1999/xlink" content-type="dwc:disposition" xlink:type="simple">in collection</named-content>; occurrenceID: <named-content xmlns:xlink="http://www.w3.org/1999/xlink" content-type="dwc:occurrenceID" xlink:type="simple">A1593B82-F1B3-5B88-B486-6B82F4A38EDC</named-content>; <bold>Taxon:</bold> kingdom: <named-content xmlns:xlink="http://www.w3.org/1999/xlink" content-type="dwc:kingdom" xlink:type="simple"><tp:taxon-name><tp:taxon-name-part taxon-name-part-type="kingdom">Animalia</tp:taxon-name-part></tp:taxon-name></named-content>; phylum: <named-content xmlns:xlink="http://www.w3.org/1999/xlink" content-type="dwc:phylum" xlink:type="simple"><tp:taxon-name><tp:taxon-name-part taxon-name-part-type="phylum">Arthropoda</tp:taxon-name-part></tp:taxon-name></named-content>; class: <named-content xmlns:xlink="http://www.w3.org/1999/xlink" content-type="dwc:class" xlink:type="simple"><tp:taxon-name><tp:taxon-name-part taxon-name-part-type="class">Insecta</tp:taxon-name-part></tp:taxon-name></named-content>; order: <named-content xmlns:xlink="http://www.w3.org/1999/xlink" content-type="dwc:order" xlink:type="simple"><tp:taxon-name><tp:taxon-name-part taxon-name-part-type="order">Coleoptera</tp:taxon-name-part></tp:taxon-name></named-content>; family: <named-content xmlns:xlink="http://www.w3.org/1999/xlink" content-type="dwc:family" xlink:type="simple"><tp:taxon-name><tp:taxon-name-part taxon-name-part-type="family">Chrysomelidae</tp:taxon-name-part></tp:taxon-name></named-content>; genus: <named-content xmlns:xlink="http://www.w3.org/1999/xlink" content-type="dwc:genus" xlink:type="simple"><tp:taxon-name><tp:taxon-name-part taxon-name-part-type="genus">Clavicornaltica</tp:taxon-name-part></tp:taxon-name></named-content>; specificEpithet: <named-content xmlns:xlink="http://www.w3.org/1999/xlink" content-type="dwc:specificEpithet" xlink:type="simple"><tp:taxon-name><tp:taxon-name-part taxon-name-part-type="genus" reg="Clavicornaltica"/><tp:taxon-name-part taxon-name-part-type="species" reg="mataikanensis">mataikanensis</tp:taxon-name-part></tp:taxon-name></named-content>; taxonRank: <named-content xmlns:xlink="http://www.w3.org/1999/xlink" content-type="dwc:taxonRank" xlink:type="simple">species</named-content>; scientificNameAuthorship: <named-content xmlns:xlink="http://www.w3.org/1999/xlink" content-type="dwc:scientificNameAuthorship" xlink:type="simple">Otani et al. 2024</named-content>; nomenclaturalCode: <named-content xmlns:xlink="http://www.w3.org/1999/xlink" content-type="dwc:nomenclaturalCode" xlink:type="simple">ICZN</named-content>; <bold>Location:</bold> continent: <named-content xmlns:xlink="http://www.w3.org/1999/xlink" content-type="dwc:continent" xlink:type="simple">Asia</named-content>; island: <named-content xmlns:xlink="http://www.w3.org/1999/xlink" content-type="dwc:island" xlink:type="simple">Borneo</named-content>; country: <named-content xmlns:xlink="http://www.w3.org/1999/xlink" content-type="dwc:country" xlink:type="simple">Brunei Darussalam</named-content>; stateProvince: <named-content xmlns:xlink="http://www.w3.org/1999/xlink" content-type="dwc:stateProvince" xlink:type="simple">Temburong</named-content>; locality: <named-content xmlns:xlink="http://www.w3.org/1999/xlink" content-type="dwc:locality" xlink:type="simple">Kuala Belalong Field Studies Centre</named-content>; verbatimLocality: <named-content xmlns:xlink="http://www.w3.org/1999/xlink" content-type="dwc:verbatimLocality" xlink:type="simple">Ulu Temburong, near Kuala Belalong Field Studies Centre, along Mata Ikan stream</named-content>; verbatimElevation: <named-content xmlns:xlink="http://www.w3.org/1999/xlink" content-type="dwc:verbatimElevation" xlink:type="simple">60 m</named-content>; decimalLatitude: <named-content xmlns:xlink="http://www.w3.org/1999/xlink" content-type="dwc:decimalLatitude" xlink:type="simple">4.5491</named-content>; decimalLongitude: <named-content xmlns:xlink="http://www.w3.org/1999/xlink" content-type="dwc:decimalLongitude" xlink:type="simple">115.1561</named-content>; <bold>Event:</bold> samplingProtocol: <named-content xmlns:xlink="http://www.w3.org/1999/xlink" content-type="dwc:samplingProtocol" xlink:type="simple">Winkler eclector</named-content>; samplingEffort: <named-content xmlns:xlink="http://www.w3.org/1999/xlink" content-type="dwc:samplingEffort" xlink:type="simple">250 l of leaf litter</named-content>; eventDate: <named-content xmlns:xlink="http://www.w3.org/1999/xlink" content-type="dwc:eventDate" xlink:type="simple">16-09-2023</named-content>; habitat: <named-content xmlns:xlink="http://www.w3.org/1999/xlink" content-type="dwc:habitat" xlink:type="simple">Lowland dipterocarp forest</named-content>; <bold>Record Level:</bold> type: <named-content xmlns:xlink="http://www.w3.org/1999/xlink" content-type="dwc:type" xlink:type="simple">PhysicalObject</named-content>; institutionID: <named-content xmlns:xlink="http://www.w3.org/1999/xlink" content-type="dwc:institutionID" xlink:type="simple">UBD</named-content>; institutionCode: <named-content xmlns:xlink="http://www.w3.org/1999/xlink" content-type="dwc:institutionCode" xlink:type="simple">IBER-UBD</named-content>; collectionCode: <named-content xmlns:xlink="http://www.w3.org/1999/xlink" content-type="dwc:collectionCode" xlink:type="simple">Zoology</named-content>; basisOfRecord: <named-content xmlns:xlink="http://www.w3.org/1999/xlink" content-type="dwc:basisOfRecord" xlink:type="simple">PreservedSpecimen</named-content></p></list-item><list-item><p><bold>Type status:</bold> <named-content xmlns:xlink="http://www.w3.org/1999/xlink" content-type="dwc:typeStatus" xlink:type="simple">Paratype</named-content>. <bold>Occurrence:</bold> catalogNumber: <named-content xmlns:xlink="http://www.w3.org/1999/xlink" content-type="dwc:catalogNumber" xlink:type="simple">TXEX.COL.01545</named-content>; recordedBy: <named-content xmlns:xlink="http://www.w3.org/1999/xlink" content-type="dwc:recordedBy" xlink:type="simple">Taxon Expeditions field course participants</named-content>; individualCount: <named-content xmlns:xlink="http://www.w3.org/1999/xlink" content-type="dwc:individualCount" xlink:type="simple">1</named-content>; sex: <named-content xmlns:xlink="http://www.w3.org/1999/xlink" content-type="dwc:sex" xlink:type="simple">female</named-content>; lifeStage: <named-content xmlns:xlink="http://www.w3.org/1999/xlink" content-type="dwc:lifeStage" xlink:type="simple">adult</named-content>; preparations: <named-content xmlns:xlink="http://www.w3.org/1999/xlink" content-type="dwc:preparations" xlink:type="simple">whole animal (dry), card-mounted</named-content>; disposition: <named-content xmlns:xlink="http://www.w3.org/1999/xlink" content-type="dwc:disposition" xlink:type="simple">in collection</named-content>; occurrenceID: <named-content xmlns:xlink="http://www.w3.org/1999/xlink" content-type="dwc:occurrenceID" xlink:type="simple">16312EBB-D6F5-5F0D-98E4-C2F72E357A86</named-content>; <bold>Taxon:</bold> kingdom: <named-content xmlns:xlink="http://www.w3.org/1999/xlink" content-type="dwc:kingdom" xlink:type="simple"><tp:taxon-name><tp:taxon-name-part taxon-name-part-type="kingdom">Animalia</tp:taxon-name-part></tp:taxon-name></named-content>; phylum: <named-content xmlns:xlink="http://www.w3.org/1999/xlink" content-type="dwc:phylum" xlink:type="simple"><tp:taxon-name><tp:taxon-name-part taxon-name-part-type="phylum">Arthropoda</tp:taxon-name-part></tp:taxon-name></named-content>; class: <named-content xmlns:xlink="http://www.w3.org/1999/xlink" content-type="dwc:class" xlink:type="simple"><tp:taxon-name><tp:taxon-name-part taxon-name-part-type="class">Insecta</tp:taxon-name-part></tp:taxon-name></named-content>; order: <named-content xmlns:xlink="http://www.w3.org/1999/xlink" content-type="dwc:order" xlink:type="simple"><tp:taxon-name><tp:taxon-name-part taxon-name-part-type="order">Coleoptera</tp:taxon-name-part></tp:taxon-name></named-content>; family: <named-content xmlns:xlink="http://www.w3.org/1999/xlink" content-type="dwc:family" xlink:type="simple"><tp:taxon-name><tp:taxon-name-part taxon-name-part-type="family">Chrysomelidae</tp:taxon-name-part></tp:taxon-name></named-content>; genus: <named-content xmlns:xlink="http://www.w3.org/1999/xlink" content-type="dwc:genus" xlink:type="simple"><tp:taxon-name><tp:taxon-name-part taxon-name-part-type="genus">Clavicornaltica</tp:taxon-name-part></tp:taxon-name></named-content>; specificEpithet: <named-content xmlns:xlink="http://www.w3.org/1999/xlink" content-type="dwc:specificEpithet" xlink:type="simple"><tp:taxon-name><tp:taxon-name-part taxon-name-part-type="genus" reg="Clavicornaltica"/><tp:taxon-name-part taxon-name-part-type="species" reg="mataikanensis">mataikanensis</tp:taxon-name-part></tp:taxon-name></named-content>; taxonRank: <named-content xmlns:xlink="http://www.w3.org/1999/xlink" content-type="dwc:taxonRank" xlink:type="simple">species</named-content>; scientificNameAuthorship: <named-content xmlns:xlink="http://www.w3.org/1999/xlink" content-type="dwc:scientificNameAuthorship" xlink:type="simple">Otani et al. 2024</named-content>; nomenclaturalCode: <named-content xmlns:xlink="http://www.w3.org/1999/xlink" content-type="dwc:nomenclaturalCode" xlink:type="simple">ICZN</named-content>; <bold>Location:</bold> continent: <named-content xmlns:xlink="http://www.w3.org/1999/xlink" content-type="dwc:continent" xlink:type="simple">Asia</named-content>; island: <named-content xmlns:xlink="http://www.w3.org/1999/xlink" content-type="dwc:island" xlink:type="simple">Borneo</named-content>; country: <named-content xmlns:xlink="http://www.w3.org/1999/xlink" content-type="dwc:country" xlink:type="simple">Brunei Darussalam</named-content>; stateProvince: <named-content xmlns:xlink="http://www.w3.org/1999/xlink" content-type="dwc:stateProvince" xlink:type="simple">Temburong</named-content>; locality: <named-content xmlns:xlink="http://www.w3.org/1999/xlink" content-type="dwc:locality" xlink:type="simple">Kuala Belalong Field Studies Centre</named-content>; verbatimLocality: <named-content xmlns:xlink="http://www.w3.org/1999/xlink" content-type="dwc:verbatimLocality" xlink:type="simple">Ulu Temburong, near Kuala Belalong Field Studies Centre, along Mata Ikan stream</named-content>; verbatimElevation: <named-content xmlns:xlink="http://www.w3.org/1999/xlink" content-type="dwc:verbatimElevation" xlink:type="simple">60 m</named-content>; decimalLatitude: <named-content xmlns:xlink="http://www.w3.org/1999/xlink" content-type="dwc:decimalLatitude" xlink:type="simple">4.5491</named-content>; decimalLongitude: <named-content xmlns:xlink="http://www.w3.org/1999/xlink" content-type="dwc:decimalLongitude" xlink:type="simple">115.1561</named-content>; <bold>Event:</bold> samplingProtocol: <named-content xmlns:xlink="http://www.w3.org/1999/xlink" content-type="dwc:samplingProtocol" xlink:type="simple">Winkler eclector</named-content>; samplingEffort: <named-content xmlns:xlink="http://www.w3.org/1999/xlink" content-type="dwc:samplingEffort" xlink:type="simple">250 l of leaf litter</named-content>; eventDate: <named-content xmlns:xlink="http://www.w3.org/1999/xlink" content-type="dwc:eventDate" xlink:type="simple">20-09-2023</named-content>; habitat: <named-content xmlns:xlink="http://www.w3.org/1999/xlink" content-type="dwc:habitat" xlink:type="simple">Lowland dipterocarp forest</named-content>; <bold>Record Level:</bold> type: <named-content xmlns:xlink="http://www.w3.org/1999/xlink" content-type="dwc:type" xlink:type="simple">PhysicalObject</named-content>; institutionID: <named-content xmlns:xlink="http://www.w3.org/1999/xlink" content-type="dwc:institutionID" xlink:type="simple">TXEX</named-content>; institutionCode: <named-content xmlns:xlink="http://www.w3.org/1999/xlink" content-type="dwc:institutionCode" xlink:type="simple">TXEX</named-content>; basisOfRecord: <named-content xmlns:xlink="http://www.w3.org/1999/xlink" content-type="dwc:basisOfRecord" xlink:type="simple">PreservedSpecimen</named-content></p></list-item></list></tp:treatment-sec><tp:treatment-sec sec-type="Description"><title>Description</title><p><bold>Habitus.</bold> Body dark reddish-brown, large, length ca. 2.0 mm, width ca. 1.8 mm, ovoid and convex, nearly hemispherical. Antennae and visible parts of legs yellowish-brown when viewed dorsally. Head slightly lighter than pronotum and elytra.</p><p><bold>Head.</bold> Rectangular, moderately covered in light punctures. Antennae capitate; clava ca. 0.3 mm, posterior surface straight, uncurved; anterior surface convexly curved; clava segment 1 as long as wide, segments 2-4 slightly wider than long, segment 5 longer than wide. Eyes convex, ca. 1/7 the width of the head measured across the eyes in dorsal view, each eye consisting of 30-40 ommatidia.</p><p><bold>Pronotum.</bold> Posterior width ca. 1.1 mm when viewed from above; shiny, slightly duller than the elytra; marginal groove running from the anterior ventral region to ca. 3/5 of the height of the posterior margin, widening posteriorly before narrowing and terminating. Medium to thick scattering of shallow punctures across entire surface. A large setiferous pore ca. 3/4 down the length of the lateral margin with a seta ca. 1.3 times the length of the antennal clava.</p><p><bold>Elytra.</bold> Striae somewhat irregular, the puctures of the lateral striae deepest, becoming very shallow and indistinct on the more dorsal striae. A narrow groove runs along the dorsal side of the lateral margin of the elytra, deepest anterior, dissipating towards the apex.</p><p><bold>Hind wings.</bold> Absent.</p><p><bold>Abdomen.</bold> Majority of abdominal surfaces the same colour as the dorsum, in some parts slightly lighter, pygidium lighter. Upper inside-margin of second abdominal sternite with a series of deep punctures and an acutely raised carina in the shape of an inverted ‘Y’.</p><p><bold>Spermatheca.</bold> Receptacle 0.29 mm long, J-shaped, fairly uniform in width, slightly thinner towards the top; pump indistinct from receptacle; duct uniform in width and U-shaped where it is attached at the top of the receptacle, ca. ¼ the width of the receptacle, then becoming thinner, entire duct ca. ¾ the length of the receptacle, a bulbous attachment at the terminus of the U-shaped section at the point at which the duct becomes thinner. There is some intraspecific variability visible between the two spermathecae that we dissected (Fig. <xref ref-type="fig" rid="F11105814">4</xref>): the spermatheca of the paratype is terminally more slender and curved in the holotype than in the paratype.</p><p><bold>Male genitalia.</bold> Unknown</p></tp:treatment-sec><tp:treatment-sec sec-type="Diagnosis"><title>Diagnosis</title><p>Body dark reddish-brown, large, length ca. 2.0 mm, width ca. 1.8 mm, ovoid and convex, nearly hemispherical. Antennae and visible parts of legs yellowish-brown when viewed dorsally. Head slightly lighter than pronotum and elytra. Eyes ca. 1/7 the width of the head in dorsal view. Scutellum small, triangular. Elytra with punctate rows, deeper laterally becoming shallower dorsally (Figs <xref ref-type="fig" rid="F11105818">2</xref>, <xref ref-type="fig" rid="F11105816">3</xref>). Spermatheca of characteristic shape (Fig. <xref ref-type="fig" rid="F11105814">4</xref>). Male unknown.</p><sec sec-type="DNA barcode of holotype (BOLD ID: TXEX079-24)"><title>DNA barcode of holotype (BOLD ID: TXEX079-24)</title><p>5'GACTTTCCCTTAGTATATTAATCCGAATCGAATTAAGAAATCCAAGATCATTTATTTCTAATATTCATTTATATAATGTTTTAGTAACAATACATGCTTTTATTATAATTTTTTTTATAATTATACCAATTATAATTGGAGGATTCGGAAATTGATTAATCCCACTAATAATTGGGGCCCCTGATATAGCCTTCCCACGTATAAATAACCTAAGATTCTGATTTTTACCTCCTTCTATAATCTTATTAATTCTTAGTATATTTAGTGAAATAGGAGCAGGAAGAGGATGAACCCTTTATCCCCCATTATCAAATACTTTCTTCCATAATGGACCCGCTATTGACCTAACTATTTTTAGTCTTCATTTAGCTGGAATCTCATCAATCCTTGGAGCAATAAACTTTATTTCTACAATAATTAATATAAAAATTTATAAATTAAAATTTGATCAAATAACCCTCTTTTCTTGAGCTTCCCTTATTACAACTATTCTATTACTATTAGCTTTACCTGTATTAGCAGGAGCTATCACTATACTACTTACAGATCGTAATCTTAATACTTCTTTTTTTGATCCCTCAGGAGGAGGAGACCCCCTATTATAT3'.</p></sec></tp:treatment-sec><tp:treatment-sec sec-type="Etymology"><title>Etymology</title><p>As is customary on our Taxon Expeditions, the name for the new species was decided during a voting session on the last night of the expedition. The proposal which won the most votes was to name it after the stream that runs through the small ravine where the specimens were found, namely Sungai (stream) Mata Ikan. We therefore decided to name it <italic><tp:taxon-name><tp:taxon-name-part taxon-name-part-type="genus" reg="Clavicornaltica">Clavicornaltica</tp:taxon-name-part><tp:taxon-name-part taxon-name-part-type="species" reg="mataikanensis">mataikanensis</tp:taxon-name-part></tp:taxon-name></italic> sp. nov. Due to the large number of authors, following Recommendation 51C of the Code (<xref ref-type="bibr" rid="B10985529">ICZN 1999</xref>), the species can be referred to as <italic><tp:taxon-name><tp:taxon-name-part taxon-name-part-type="genus" reg="Clavicornaltica">Clavicornaltica</tp:taxon-name-part><tp:taxon-name-part taxon-name-part-type="species" reg="mataikanensis">mataikanensis</tp:taxon-name-part></tp:taxon-name></italic> Otani et al., 2024, provided the full citation of this publication appears in the bibliography or elsewhere in the referring work.</p></tp:treatment-sec><tp:treatment-sec sec-type="Distribution"><title>Distribution</title><p>Known only from the leaf litter on the banks of a small section of the Mata Ikan Stream (Sungai Mata Ikan), between the upper and lower waterfalls where the Ashton Trail crosses the stream (approximately 100 m upstream from where the Mata Ikan Stream enters the Belalong River).</p></tp:treatment-sec><tp:treatment-sec sec-type="Ecology"><title>Ecology</title><p>All specimens were collected on the ground, within several metres on either side of the stream. The Mata Ikan Stream flows through a steep ravine shaded by large trees (e.g. <tp:taxon-name><tp:taxon-name-part taxon-name-part-type="family">Dipterocarpaceae</tp:taxon-name-part></tp:taxon-name>) with the banks covered in a diversity of saplings, ferns and monocots.</p></tp:treatment-sec><tp:treatment-sec sec-type="Taxon discussion"><title>Taxon discussion</title><p>Differential comparisons were made with all known species of <italic><tp:taxon-name><tp:taxon-name-part taxon-name-part-type="genus" reg="Clavicornaltica">Clavicornaltica</tp:taxon-name-part></tp:taxon-name></italic> of similar size and in geographical proximity (geographical distances were calculated in distancefromto.net). <italic><tp:taxon-name><tp:taxon-name-part taxon-name-part-type="genus" reg="Clavicornaltica">Clavicornaltica</tp:taxon-name-part><tp:taxon-name-part taxon-name-part-type="species" reg="mataikanensis">mataikanensis</tp:taxon-name-part></tp:taxon-name></italic> sp. nov. can be distinguished from the syntopic <italic><tp:taxon-name><tp:taxon-name-part taxon-name-part-type="genus" reg="Clavicornaltica">C.</tp:taxon-name-part><tp:taxon-name-part taxon-name-part-type="species" reg="belalongensis">belalongensis</tp:taxon-name-part></tp:taxon-name></italic> Schilthuizen et al., 2019 by the former's larger size and strongly different female genitalia: shorter and pear-shaped (<xref ref-type="bibr" rid="B10985621">Schilthuizen et al. 2019</xref>). <italic><tp:taxon-name><tp:taxon-name-part taxon-name-part-type="genus" reg="Clavicornaltica">Clavicornaltica</tp:taxon-name-part><tp:taxon-name-part taxon-name-part-type="species" reg="sabahensis">sabahensis</tp:taxon-name-part></tp:taxon-name></italic> Schilthuizen et al., 2017, at ca. 230 km distance, is geographically the second closest currently known member of this genus; however, it is distincltly smaller, has more regular elytral striae and a distinctly punctured pronotum. <italic><tp:taxon-name><tp:taxon-name-part taxon-name-part-type="genus" reg="Clavicornaltica">Clavicornaltica</tp:taxon-name-part><tp:taxon-name-part taxon-name-part-type="species" reg="iriana">iriana</tp:taxon-name-part><tp:taxon-name-part taxon-name-part-type="subspecies" reg="sarawacensis">sarawacensis</tp:taxon-name-part></tp:taxon-name></italic> Medvedev, 1996 is much smaller (length 1.2 – 1.4 mm) (<xref ref-type="bibr" rid="B10985564">Medvedev 1996</xref>). <italic><tp:taxon-name><tp:taxon-name-part taxon-name-part-type="genus" reg="Clavicornaltica">Clavicornaltica</tp:taxon-name-part><tp:taxon-name-part taxon-name-part-type="species" reg="besucheti">besucheti</tp:taxon-name-part></tp:taxon-name></italic> Scherer, 1974 from Sri Lanka is similar in size (holotype: length 1.5 – 2.2 mm; width 1.37 mm), though, with the variability in many of the morphological characteristics described in Forms A-D (<xref ref-type="bibr" rid="B10985593">Scherer 1974</xref>), it is likely that <italic><tp:taxon-name><tp:taxon-name-part taxon-name-part-type="genus" reg="Clavicornaltica">C.</tp:taxon-name-part><tp:taxon-name-part taxon-name-part-type="species" reg="besucheti">besucheti</tp:taxon-name-part></tp:taxon-name></italic>, as circumscribed by <xref ref-type="bibr" rid="B10985593">Scherer (1974)</xref>, consists of multiple species. It differs from <italic><tp:taxon-name><tp:taxon-name-part taxon-name-part-type="genus" reg="Clavicornaltica">C.</tp:taxon-name-part><tp:taxon-name-part taxon-name-part-type="species" reg="mataikanensis">mataikanensis</tp:taxon-name-part></tp:taxon-name></italic> sp. nov. in having a punctured pronotum and a keel on the first abdominal sternite that is (judging by Fig. 4 in <xref ref-type="bibr" rid="B10985593">Scherer (1974)</xref>) narrow along its entire length and not broadened posteriorly. <italic><tp:taxon-name><tp:taxon-name-part taxon-name-part-type="genus" reg="Clavicornaltica">Clavicornaltica</tp:taxon-name-part><tp:taxon-name-part taxon-name-part-type="species" reg="malayana">malayana</tp:taxon-name-part></tp:taxon-name></italic> Medvedev, 1996, from Peninsular Malaysia is similar in size (length 1.9 mm, width 1.25 mm), has a black as opposed to dark reddish-brown body colour, the raised carina on the second abdominal sternite tapers posteriorly to a point rather than an inverted ‘Y’ and is also separated by considerable geographical distance (ca. 1520 km) (<xref ref-type="bibr" rid="B10985564">Medvedev 1996</xref>). <italic><tp:taxon-name><tp:taxon-name-part taxon-name-part-type="genus" reg="Clavicornaltica">Clavicornaltica</tp:taxon-name-part><tp:taxon-name-part taxon-name-part-type="species" reg="buechei">buechei</tp:taxon-name-part></tp:taxon-name></italic> Medvedev, 2008, from Central Sulawesi is about 25% shorter (length 1.4 mm), has a dark brown to piceous body colour and is geographically distant (ca. 930 km) (<xref ref-type="bibr" rid="B10985555">Medvedev 2008</xref>). <italic><tp:taxon-name><tp:taxon-name-part taxon-name-part-type="genus" reg="Clavicornaltica">Clavicornaltica</tp:taxon-name-part><tp:taxon-name-part taxon-name-part-type="species" reg="tarsalis">tarsalis</tp:taxon-name-part></tp:taxon-name></italic> Medvedev, 1996 from West Papua is smaller, pitch black rather than dark reddish-brown and is geographically separated by ca. 2150 km as well as elevationally (it was collected at 1900 m elevation; <xref ref-type="bibr" rid="B10985564">Medvedev (1996)</xref>). <italic><tp:taxon-name><tp:taxon-name-part taxon-name-part-type="genus" reg="Clavicornaltica">Clavicornaltica</tp:taxon-name-part><tp:taxon-name-part taxon-name-part-type="species" reg="trautneri">trautneri</tp:taxon-name-part></tp:taxon-name></italic> Medvedev, 1993 from the Philippines is similar in size (length 2.1 mm), but differs in body colour (<xref ref-type="bibr" rid="B11007464">Medvedev 1993</xref>). <italic><tp:taxon-name><tp:taxon-name-part taxon-name-part-type="genus" reg="Clavicornaltica">Clavicornaltica</tp:taxon-name-part><tp:taxon-name-part taxon-name-part-type="species" reg="philippinensis">philippinensis</tp:taxon-name-part></tp:taxon-name></italic> Scherer, 1979, also from the Philippines, is much smaller in size (0.84 – 1.27 mm) (<xref ref-type="bibr" rid="B11007473">Scherer 1979</xref>) and differs in body colour.</p></tp:treatment-sec><tp:treatment-sec><!--Section generated to contain objects referenced in tp:taxon-treatment.--><fig id="F11105814" position="float" orientation="portrait"><object-id xmlns:xlink="http://www.w3.org/1999/xlink" content-type="arpha" xlink:type="simple">256BB247-9314-50DC-B6E4-407CF0C40408</object-id><object-id xmlns:xlink="http://www.w3.org/1999/xlink" content-type="doi" xlink:type="simple">10.3897/BDJ.12.e119481.figure4</object-id><label>Figure 4.</label><caption><p>Spermathecae of <italic><tp:taxon-name><tp:taxon-name-part taxon-name-part-type="genus" reg="Clavicornaltica">Clavicornaltica</tp:taxon-name-part><tp:taxon-name-part taxon-name-part-type="species" reg="mataikanensis">mataikanensis</tp:taxon-name-part></tp:taxon-name></italic> sp. nov.: On the left, paratype (UBDM.3.06347), on the right, holotype (UBDM.3.06346).</p></caption><graphic xmlns:xlink="http://www.w3.org/1999/xlink" xlink:href="bdj-12-e119481-g004.png" position="float" id="oo_972351.png" orientation="portrait" xlink:type="simple"><uri content-type="original_file" xlink:type="simple">https://binary.pensoft.net/fig/972351</uri></graphic></fig><fig id="F11105818" position="float" orientation="portrait"><object-id xmlns:xlink="http://www.w3.org/1999/xlink" content-type="arpha" xlink:type="simple">3891D3B1-EEB8-59B0-A3A4-84D91603B6DC</object-id><object-id xmlns:xlink="http://www.w3.org/1999/xlink" content-type="doi" xlink:type="simple">10.3897/BDJ.12.e119481.figure2</object-id><label>Figure 2.</label><caption><p><italic><tp:taxon-name><tp:taxon-name-part taxon-name-part-type="genus" reg="Clavicornaltica">Clavicornaltica</tp:taxon-name-part><tp:taxon-name-part taxon-name-part-type="species" reg="mataikanensis">mataikanensis</tp:taxon-name-part></tp:taxon-name></italic> sp. nov., holotype (UBDM.3.06346), habitus in dorsal (a), lateral (b) and frontal (c) views.</p></caption><graphic xmlns:xlink="http://www.w3.org/1999/xlink" xlink:href="bdj-12-e119481-g002.png" position="float" id="oo_972354.png" orientation="portrait" xlink:type="simple"><uri content-type="original_file" xlink:type="simple">https://binary.pensoft.net/fig/972354</uri></graphic></fig><fig id="F11105816" position="float" orientation="portrait"><object-id xmlns:xlink="http://www.w3.org/1999/xlink" content-type="arpha" xlink:type="simple">010C82D8-BDE4-5FF3-B990-61D1EB1ACE20</object-id><object-id xmlns:xlink="http://www.w3.org/1999/xlink" content-type="doi" xlink:type="simple">10.3897/BDJ.12.e119481.figure3</object-id><label>Figure 3.</label><caption><p>Ventral view (a, photograph; b, drawing) of a paratype of <italic><tp:taxon-name><tp:taxon-name-part taxon-name-part-type="genus" reg="Clavicornaltica">Clavicornaltica</tp:taxon-name-part><tp:taxon-name-part taxon-name-part-type="species" reg="mataikanensis">mataikanensis</tp:taxon-name-part></tp:taxon-name></italic> sp. nov. (TXEX.COL.01545).</p></caption><graphic xmlns:xlink="http://www.w3.org/1999/xlink" xlink:href="bdj-12-e119481-g003.png" position="float" id="oo_989681.png" orientation="portrait" xlink:type="simple"><uri content-type="original_file" xlink:type="simple">https://binary.pensoft.net/fig/989681</uri></graphic></fig></tp:treatment-sec><ref-list><ref id="B10985593"><element-citation xmlns:xlink="http://www.w3.org/1999/xlink" publication-type="article" xlink:type="simple"><person-group person-group-type="author"><name name-style="western"><surname>Scherer</surname><given-names>G.</given-names></name></person-group><year>1974</year><article-title><italic><tp:taxon-name><tp:taxon-name-part taxon-name-part-type="genus" reg="Clavicornaltica">Clavicornaltica</tp:taxon-name-part></tp:taxon-name></italic> a new genus from Ceylon (<tp:taxon-name><tp:taxon-name-part taxon-name-part-type="order">Coleoptera</tp:taxon-name-part></tp:taxon-name>-<tp:taxon-name><tp:taxon-name-part taxon-name-part-type="family">Chrysomelidae</tp:taxon-name-part></tp:taxon-name>- <tp:taxon-name><tp:taxon-name-part taxon-name-part-type="subfamily">Alticinae</tp:taxon-name-part></tp:taxon-name>)</article-title><source>Revue Suisse de Zoologie</source><volume>81</volume><fpage>57</fpage><lpage>6</lpage><pub-id pub-id-type="doi">10.5962/bhl.part.75989</pub-id></element-citation></ref><ref id="B10985564"><element-citation xmlns:xlink="http://www.w3.org/1999/xlink" publication-type="article" xlink:type="simple"><person-group person-group-type="author"><name name-style="western"><surname>Medvedev</surname><given-names>L. N.</given-names></name></person-group><year>1996</year><article-title>Review of the flea-beetle genus <italic><tp:taxon-name><tp:taxon-name-part taxon-name-part-type="genus" reg="Clavicornaltica">Clavicornaltica</tp:taxon-name-part></tp:taxon-name></italic> (<tp:taxon-name><tp:taxon-name-part taxon-name-part-type="order">Coleoptera</tp:taxon-name-part></tp:taxon-name>: <tp:taxon-name><tp:taxon-name-part taxon-name-part-type="family">Chrysomelidae</tp:taxon-name-part></tp:taxon-name>, <tp:taxon-name><tp:taxon-name-part taxon-name-part-type="subfamily">Alticinae</tp:taxon-name-part></tp:taxon-name>)</article-title><source>Entomofauna, Zeitschrift für Entomologie</source><volume>17</volume><fpage>137</fpage><lpage>148</lpage></element-citation></ref><ref id="B10985537"><element-citation xmlns:xlink="http://www.w3.org/1999/xlink" publication-type="article" xlink:type="simple"><person-group person-group-type="author"><name name-style="western"><surname>Konstantinov</surname><given-names>A.</given-names></name><name name-style="western"><surname>Duckett</surname><given-names>C.</given-names></name></person-group><year>2005</year><article-title>New species of <italic><tp:taxon-name><tp:taxon-name-part taxon-name-part-type="genus" reg="Clavicornaltica">Clavicornaltica</tp:taxon-name-part></tp:taxon-name></italic> Scherer (<tp:taxon-name><tp:taxon-name-part taxon-name-part-type="order">Coleoptera</tp:taxon-name-part></tp:taxon-name>: <tp:taxon-name><tp:taxon-name-part taxon-name-part-type="family">Chrysomelidae</tp:taxon-name-part></tp:taxon-name>) from continental Asia</article-title><source>Zootaxa</source><volume>1037</volume><fpage>49</fpage><lpage>8208</lpage><pub-id pub-id-type="doi">10.5281/ZENODO.169751</pub-id></element-citation></ref><ref id="B10985529"><element-citation xmlns:xlink="http://www.w3.org/1999/xlink" publication-type="book" xlink:type="simple"><person-group person-group-type="author"><name name-style="western"><surname>ICZN</surname></name></person-group><year>1999</year><source>International Code of Zoological Nomenclature</source><publisher-name>International Trust for Zoological Nomenclature</publisher-name><publisher-loc>London</publisher-loc></element-citation></ref><ref id="B10985621"><element-citation xmlns:xlink="http://www.w3.org/1999/xlink" publication-type="article" xlink:type="simple"><person-group person-group-type="author"><name name-style="western"><surname>Schilthuizen</surname><given-names>M.</given-names></name><name name-style="western"><surname>Berenyi</surname><given-names>E. A.E.</given-names></name><name name-style="western"><surname>Limin</surname><given-names>A.</given-names></name><name name-style="western"><surname>Brahim</surname><given-names>A.</given-names></name><name name-style="western"><surname>Cicuzza</surname><given-names>D.</given-names></name><name name-style="western"><surname>Eales</surname><given-names>A. J.</given-names></name><name name-style="western"><surname>Escoubas</surname><given-names>P.</given-names></name><name name-style="western"><surname>Grafe</surname><given-names>U.</given-names></name><name name-style="western"><surname>Groot</surname><given-names>M. D.</given-names></name><name name-style="western"><surname>Hayden</surname><given-names>W. C.</given-names></name><name name-style="western"><surname>Paterno</surname><given-names>M.</given-names></name><name name-style="western"><surname>Jambul</surname><given-names>R.</given-names></name><name name-style="western"><surname>Slik</surname><given-names>J. W.F.</given-names></name><name name-style="western"><surname>Ting</surname><given-names>D. T.W.</given-names></name><name name-style="western"><surname>Tucker</surname><given-names>A.</given-names></name><name name-style="western"><surname>Njunjić</surname><given-names>I.</given-names></name></person-group><year>2019</year><article-title>A new species of <italic><tp:taxon-name><tp:taxon-name-part taxon-name-part-type="genus" reg="Clavicornaltica">Clavicornaltica</tp:taxon-name-part></tp:taxon-name></italic> (<tp:taxon-name><tp:taxon-name-part taxon-name-part-type="order">Coleoptera</tp:taxon-name-part></tp:taxon-name>: <tp:taxon-name><tp:taxon-name-part taxon-name-part-type="family">Chrysomelidae</tp:taxon-name-part></tp:taxon-name>), discovered and described on a field course to Kuala Belalong, Brunei</article-title><source>Biodiversity Data Journal</source><volume>7</volume><fpage>32555</fpage><pub-id pub-id-type="doi">10.3897/BDJ.7.e32555</pub-id></element-citation></ref><ref id="B10985555"><element-citation xmlns:xlink="http://www.w3.org/1999/xlink" publication-type="article" xlink:type="simple"><person-group person-group-type="author"><name name-style="western"><surname>Medvedev</surname><given-names>L.</given-names></name></person-group><year>2008</year><article-title>New species of <tp:taxon-name><tp:taxon-name-part taxon-name-part-type="family">Chrysomelidae</tp:taxon-name-part></tp:taxon-name> (<tp:taxon-name><tp:taxon-name-part taxon-name-part-type="order">Coleoptera</tp:taxon-name-part></tp:taxon-name>) from Sulawesi</article-title><source>Entomologica Basiliensia et Collectionis Frey</source><volume>30</volume><fpage>243</fpage><lpage>261</lpage></element-citation></ref><ref id="B11007464"><element-citation xmlns:xlink="http://www.w3.org/1999/xlink" publication-type="article" xlink:type="simple"><person-group person-group-type="author"><name name-style="western"><surname>Medvedev</surname><given-names>L. N.</given-names></name></person-group><year>1993</year><article-title><tp:taxon-name><tp:taxon-name-part taxon-name-part-type="subfamily">Alticinae</tp:taxon-name-part></tp:taxon-name> of the Philippine islands (<tp:taxon-name><tp:taxon-name-part taxon-name-part-type="order">Coleoptera</tp:taxon-name-part></tp:taxon-name> <tp:taxon-name><tp:taxon-name-part taxon-name-part-type="family">Chrysomelidae</tp:taxon-name-part></tp:taxon-name>), Part 1</article-title><source>Russian Entomological Journal</source><volume>2</volume><issue>3-4</issue><fpage>41</fpage><lpage>58</lpage></element-citation></ref><ref id="B11007473"><element-citation xmlns:xlink="http://www.w3.org/1999/xlink" publication-type="article" xlink:type="simple"><person-group person-group-type="author"><name name-style="western"><surname>Scherer</surname><given-names>G.</given-names></name></person-group><year>1979</year><article-title><italic><tp:taxon-name><tp:taxon-name-part taxon-name-part-type="genus" reg="Clavicornaltica">Clavicornaltica</tp:taxon-name-part></tp:taxon-name></italic> recorded also from the Philippine islands (<tp:taxon-name><tp:taxon-name-part taxon-name-part-type="order">Coleoptera</tp:taxon-name-part></tp:taxon-name> - <tp:taxon-name><tp:taxon-name-part taxon-name-part-type="family">Chrysomelidae</tp:taxon-name-part></tp:taxon-name> - <tp:taxon-name><tp:taxon-name-part taxon-name-part-type="subfamily">Alticinae</tp:taxon-name-part></tp:taxon-name>)</article-title><source>Revue Suisse de Zoologie</source><volume>86</volume><fpage>713</fpage><lpage>714</lpage><pub-id pub-id-type="doi">10.5962/bhl.part.82336</pub-id></element-citation></ref></ref-list></tp:taxon-treatment>
